# Supplementary material for: Perinatal Outcomes and Level of Labour Difficulty in Deliveries with Right and Left Foetal Position—A Preliminary Study
Source: Healthcare (Basel). 2024 Apr 22;12(8):864. doi: 10.3390/healthcare12080864 (PMC11049945; doi:10.3390/healthcare12080864)
Supplement: Supplementary file 1 [file healthcare-12-00864-s001.zip]

Archive with 2 entries (2 files):
- study tool 1.pdf
- study tool 2.pdf
